# Supplementary material for: The magnitude of LFA-1/ICAM-1 forces fine-tune TCR-triggered T cell activation
Source: Sci Adv. 2022 Feb 25;8(8):eabg4485. doi: 10.1126/sciadv.abg4485 (PMC8880789; doi:10.1126/sciadv.abg4485)
Supplement: Supplementary file 2 — Movies S1 to S7 [file sciadv.abg4485_movies_s1_to_s7.zip]

Archive with 7 entries (7 files):
- sciadv.abg4485_movie_s1.avi
- sciadv.abg4485_movie_s2.avi
- sciadv.abg4485_movie_s3.avi
- sciadv.abg4485_movie_s4.avi
- sciadv.abg4485_movie_s5.avi
- sciadv.abg4485_movie_s6.avi
- sciadv.abg4485_movie_s7.avi
